# Supplementary material for: Dietary Behavior Clustering and Cardiovascular Risk Markers in a Large Population Cohort
Source: Nutrients. 2026 Feb 5;18(3):533. doi: 10.3390/nu18030533 (PMC12899149; doi:10.3390/nu18030533)
Supplement: Supplementary file 1 [file nutrients-18-00533-s001.zip]

Archive with 1 entries (1 files):
- nutrients-4131950-supplementary.pdf
